# Supplementary material for: Superior Single-Entity Electrochemistry Performance of Capping Agent-Free Gold Nanoparticles Compared to Citrate-Capped Gold Nanoparticles
Source: Nanomaterials (Basel). 2024 Aug 28;14(17):1399. doi: 10.3390/nano14171399 (PMC11397711; doi:10.3390/nano14171399)
Supplement: Supplementary file 1 [file nanomaterials-14-01399-s001.zip]

Archive with 1 entries (1 files):
- nanomaterials-3161222-supplementary.pdf
